# Supplementary material for: Molecular profiling of single circulating tumor cells with diagnostic intention
Source: EMBO Mol Med. 2014 Oct 30;6(11):1371–86. doi: 10.15252/emmm.201404033 (PMC4237466; doi:10.15252/emmm.201404033)
Supplement: Supplementary file 5 [file emmm0006-1371-sd5.xlsx]

## Sheet: Tabelle1
Table S1. CTC and DEPArray counts of analyzed breast cancer patients and highest GII of individual CTCs.
Patient ID	Clinical stage	Cartridge number	Veridex	Expected CTC	Observed CTC	Isolated single CTCs/WGA	Highest GII among individual CTCs
			CTC count	DepArrayTM	DepArrayTM
MU01	stage IIA	1	6	4	4	4	4
MU04	stage IV	1	63	42	24	7	0
MU05	stage IIA	1	4	3	4	4	2
MU06	stage I	1	4	3	3	1	0/1
MU07	stage IV	1	1	1	1	1	0/1
MU08	stage IV	1	22	15	5	5	0/1
MU09	stage IV	1	42	28	35	11	4
MU11	stage IV	1	4	3	1	1	0/1
MU12	stage IV	1	250	83*	39	10	2
MU14	stage IV	1	40	13*	10	8	4
MU15	stage IV	1	22	15	2	2	0/1
MU16	stage IV	1	7	5	9	6	3
MU17	stage IV	1	6	4	6	6	4
MU18	stage IV	1	50	33	23	9	4
MU19	stage IV	1	2	1	1	1	4
		2	1	1	3	3	0/1
MU20	stage IV	1	90	60	14	6	4
MU21	stage IV	1	11	7	7	6	4
MU22	unknown	1	300	99*	150	11	4
MU23	stage IV	1	46	15*	11	8	4
MU24	stage IV	1	2	1	1	1	0/1
MU25	stage IV	1	10	7	2	2	0/1
MU26	stage IV	1	3	2	1	1	0/1
MU27	stage IV	1	409	135*	129	13	4
MU28	stage IV	1	380	126*	68	9	4
MU29	stage IV	1	10	7	6	4	3
MU30	stage IV	1	15	10	12	12	4
		2	8	5	2	2	3
MU31	stage IV	1	24	16	5	3	0
MU32	stage IV	1	1	1	1	1	0/1
MU33	stage IV	1	74	24*	5	4	0/1
		2	53	35	25	6	3
MU34	stage IV	1	55	36	40	6	2
		2	34	22	16	9	0/1
		3	53	35	25	6	0/1
MU35	stage IV	1	128	42*	20	8	4
		2	154	51*	100	6	4
MU36	stage IV	1	4	3	7	4	4
MU37	stage IV	1	257	85*	100	6	4
MU38	stage IV	1	200	132	94	11	4
MU39	stage IV	1	139	92	68	9	3
TB01	stage IV	1	53	35	16	11	4
TB02	stage IV	1	7	5	2	2	4
TB03	stage IV	1	1	1	1	1	2
TB04	stage IV	1	41	27	22	16	4
TB05	unknown	1	3	2	1	1	0/1
TB06	stage IV	1	15	10	7	6	0/1
TB07	stage IV	1	5	3	5	5	3
TB08	stage IV	1	1	1	1	1	0/1
TB09	stage IIB	1	30	20	16	8	3
TB10	stage IV	1	23	15	17	9	4
TB11	stage IV	1	28	19	7	7	0/1
IB01	stage IIIA	1	32	21	21	3	4
IB02	stage IV	1	296	196	168	10	4
IB03	stage IV	1	13	9	3	4	3
IB04	stage IIA	1	32	21	14	11	3
IB05	stage IV	1	2	1	0
IB06	stage IV	1	66	44	25	17	3
		2	13	9	11	3	0
		3	6	4	3	3	2
IB07	stage IV	1	106	70	56	18	3
		2	24	16	18	5	4
IB08	stage IV	1	20	13	13	2	0
IB09	stage IV	1	3	2	2	0	recoveries lost
		2	4	3	2	2	4
IB10	stage IV	1	3	2	2	1	0
IB11	stage IIIC	2014-03-01	5	3	4	1	0
IB12	stage IV	1	5	3	3	0	recoveries lost
		2	9	6	4	1	2
IB14	stage IV	1	196	130	75	9	4
		2	71	47	68	11	2
		3	122	81	68	7	4
IB15	stage IV	1	2	1	0
IB16	stage IV	1	62	41	31	5	4
IB17	stage IIIC	2014-03-01	8	5	8	1	0
IB22	stage IV	1	14	9	4	2	4
IB24	stage IV	1	76	50	50	11	4
IB25	stage IV	1	892	590	283	68	4
IB26	stage IV	1	103	68	27	15	4
*after flushing Veridex cartridges, samples were split and only 50% of single cell suspension was loaded on the DEPArrayTM system.
