# Supplementary material for: Molecular profiling of single circulating tumor cells with diagnostic intention
Source: EMBO Mol Med. 2014 Oct 30;6(11):1371–86. doi: 10.15252/emmm.201404033 (PMC4237466; doi:10.15252/emmm.201404033)
Supplement: Supplementary file 8 [file emmm0006-1371-sd8.xlsx]

## Sheet: Sheet1
Table S4. QC1 results and allelic dropout in Ampli1TM samples of single WBCs.
Tube_ID	D5S2117	Exon2_3	CK19	QC1-assay	ADO_Assay	SNP1	SNP2	SNP3	SNP4	SNP5	MSI1	MSI3	MSI4	MSI5	MSI9	ADO_CALL#	ADO_CALL%
SC03_WGA	1	1	1	3	1	1	2	2	2	2	1	2	2	2	2	18	0.9
SC04_WGA	1	1	1	3	1	2	2	2	2	2	2	2	2	2	2	20	1
SC05_WGA	1	1	1	3	1	1	2	2	2	2	2	2	2	2	2	19	0.95
SC06_WGA	1	1	1	3	1	2	2	2	1	2	2	2	2	2	2	19	0.95
SC07_WGA	1	1	1	3	1	2	2	2	2	2	2	2	2	2	2	20	1
SC08_WGA	0	0	0	0	1	1	2	2	2	2	2	2	2	1	1	17	0.85
SC09_WGA	0	0	0	0	1	2	2	2	2	2	2	2	2	2	2	20	1
SC10_WGA	1	1	1	3	1	1	2	1	2	2	0	2	1	1	2	14	0.7
SC11_WGA	1	1	1	3	1	2	1	2	2	2	2	2	2	2	2	19	0.95
SC12_WGA	1	1	1	3	1	2	2	2	2	2	2	2	2	2	2	20	1
SC13_WGA	0	0	0	0	1	2	2	1	1	2	2	2	1	1	2	16	0.8
SC02_WGA2	1	1	1	3	1	2	2	2	1	2	2	2	2	2	2	19	0.95
SC03_WGA2	1	1	1	3	1	2	2	2	2	2	2	2	2	2	2	20	1
SC10_WGA2	1	1	1	3	1	2	2	2	2	1	2	2	1	2	2	18	0.9
SC11_WGA2	1	1	1	3	1	2	2	2	2	2	1	2	2	2	2	19	0.95
SC15_WGA2	1	1	1	3	1	1	2	1	2	1	2	2	2	1	2	16	0.8
SC18_WGA2	1	1	1	3	1	2	1	2	1	1	2	2	2	2	1	16	0.8
SC21_WGA2	1	1	1	3	1	2	2	2	1	2	2	2	2	2	2	19	0.95
SC23_WGA2	1	1	1	3	1	2	2	2	2	2	2	2	2	2	2	20	1
SC35_WGA2	1	1	1	3	1	2	2	2	2	2	2	2	2	2	2	20	1
SC36_WGA2	1	1	1	3	1	2	1	2	2	2	2	2	2	1	2	18	0.9
SC37_WGA2	1	1	1	3	1	2	2	2	2	2	2	2	2	2	2	20	1
SC01_WGA	0	0	0	0	n.t.	n.t.	n.t.	n.t.	n.t.	n.t.	n.t.	n.t.	n.t.	n.t.	n.t.
SC02_WGA	1	1	1	3	n.t.	n.t.	n.t.	n.t.	n.t.	n.t.	n.t.	n.t.	n.t.	n.t.	n.t.
SC14_WGA	1	1	1	3	n.t.	n.t.	n.t.	n.t.	n.t.	n.t.	n.t.	n.t.	n.t.	n.t.	n.t.
SC15_WGA	1	1	1	3	n.t.	n.t.	n.t.	n.t.	n.t.	n.t.	n.t.	n.t.	n.t.	n.t.	n.t.
SC16_WGA	1	0	1	2	n.t.	n.t.	n.t.	n.t.	n.t.	n.t.	n.t.	n.t.	n.t.	n.t.	n.t.
SC17_WGA	1	1	1	3	n.t.	n.t.	n.t.	n.t.	n.t.	n.t.	n.t.	n.t.	n.t.	n.t.	n.t.
SC18_WGA	1	1	1	3	n.t.	n.t.	n.t.	n.t.	n.t.	n.t.	n.t.	n.t.	n.t.	n.t.	n.t.
SC19_WGA	1	1	1	3	n.t.	n.t.	n.t.	n.t.	n.t.	n.t.	n.t.	n.t.	n.t.	n.t.	n.t.
SC20_WGA	0	0	0	0	n.t.	n.t.	n.t.	n.t.	n.t.	n.t.	n.t.	n.t.	n.t.	n.t.	n.t.
SC21_WGA	1	1	1	3	n.t.	n.t.	n.t.	n.t.	n.t.	n.t.	n.t.	n.t.	n.t.	n.t.	n.t.
SC22_WGA	1	1	1	3	n.t.	n.t.	n.t.	n.t.	n.t.	n.t.	n.t.	n.t.	n.t.	n.t.	n.t.
SC23_WGA	1	1	1	3	n.t.	n.t.	n.t.	n.t.	n.t.	n.t.	n.t.	n.t.	n.t.	n.t.	n.t.
SC24_WGA	1	1	1	3	n.t.	n.t.	n.t.	n.t.	n.t.	n.t.	n.t.	n.t.	n.t.	n.t.	n.t.
SC25_WGA	1	1	1	3	n.t.	n.t.	n.t.	n.t.	n.t.	n.t.	n.t.	n.t.	n.t.	n.t.	n.t.
SC26_WGA	1	1	1	3	n.t.	n.t.	n.t.	n.t.	n.t.	n.t.	n.t.	n.t.	n.t.	n.t.	n.t.
SC27_WGA	1	1	1	3	n.t.	n.t.	n.t.	n.t.	n.t.	n.t.	n.t.	n.t.	n.t.	n.t.	n.t.
SC28_WGA	1	1	1	3	n.t.	n.t.	n.t.	n.t.	n.t.	n.t.	n.t.	n.t.	n.t.	n.t.	n.t.
SC29_WGA	1	1	1	3	n.t.	n.t.	n.t.	n.t.	n.t.	n.t.	n.t.	n.t.	n.t.	n.t.	n.t.
SC30_WGA	1	1	1	3	n.t.	n.t.	n.t.	n.t.	n.t.	n.t.	n.t.	n.t.	n.t.	n.t.	n.t.
SC31_WGA	1	1	1	3	n.t.	n.t.	n.t.	n.t.	n.t.	n.t.	n.t.	n.t.	n.t.	n.t.	n.t.
SC32_WGA	1	1	1	3	n.t.	n.t.	n.t.	n.t.	n.t.	n.t.	n.t.	n.t.	n.t.	n.t.	n.t.
SC33_WGA	1	1	1	3	n.t.	n.t.	n.t.	n.t.	n.t.	n.t.	n.t.	n.t.	n.t.	n.t.	n.t.
SC34_WGA	1	1	1	3	n.t.	n.t.	n.t.	n.t.	n.t.	n.t.	n.t.	n.t.	n.t.	n.t.	n.t.
SC35_WGA	1	1	1	3	n.t.	n.t.	n.t.	n.t.	n.t.	n.t.	n.t.	n.t.	n.t.	n.t.	n.t.
SC37_WGA	1	1	1	3	n.t.	n.t.	n.t.	n.t.	n.t.	n.t.	n.t.	n.t.	n.t.	n.t.	n.t.
SC38_WGA	1	1	1	3	n.t.	n.t.	n.t.	n.t.	n.t.	n.t.	n.t.	n.t.	n.t.	n.t.	n.t.
SC39_WGA	1	1	1	3	n.t.	n.t.	n.t.	n.t.	n.t.	n.t.	n.t.	n.t.	n.t.	n.t.	n.t.
SC40_WGA	0	1	1	2	n.t.	n.t.	n.t.	n.t.	n.t.	n.t.	n.t.	n.t.	n.t.	n.t.	n.t.
SC41_WGA	1	1	1	3	n.t.	n.t.	n.t.	n.t.	n.t.	n.t.	n.t.	n.t.	n.t.	n.t.	n.t.
SC42_WGA	1	1	1	3	n.t.	n.t.	n.t.	n.t.	n.t.	n.t.	n.t.	n.t.	n.t.	n.t.	n.t.
SC43_WGA	1	1	1	3	n.t.	n.t.	n.t.	n.t.	n.t.	n.t.	n.t.	n.t.	n.t.	n.t.	n.t.
SC44_WGA	1	1	1	3	n.t.	n.t.	n.t.	n.t.	n.t.	n.t.	n.t.	n.t.	n.t.	n.t.	n.t.
SC01_WGA2	1	1	1	3	n.t.	n.t.	n.t.	n.t.	n.t.	n.t.	n.t.	n.t.	n.t.	n.t.	n.t.
SC04_WGA2	1	1	1	3	n.t.	n.t.	n.t.	n.t.	n.t.	n.t.	n.t.	n.t.	n.t.	n.t.	n.t.
SC05_WGA2	1	1	1	3	n.t.	n.t.	n.t.	n.t.	n.t.	n.t.	n.t.	n.t.	n.t.	n.t.	n.t.
SC06_WGA2	1	1	1	3	n.t.	n.t.	n.t.	n.t.	n.t.	n.t.	n.t.	n.t.	n.t.	n.t.	n.t.
SC07_WGA2	1	1	1	3	n.t.	n.t.	n.t.	n.t.	n.t.	n.t.	n.t.	n.t.	n.t.	n.t.	n.t.
SC08_WGA2	1	1	1	3	n.t.	n.t.	n.t.	n.t.	n.t.	n.t.	n.t.	n.t.	n.t.	n.t.	n.t.
SC09_WGA2	1	1	1	3	n.t.	n.t.	n.t.	n.t.	n.t.	n.t.	n.t.	n.t.	n.t.	n.t.	n.t.
SC12_WGA2	1	1	1	3	n.t.	n.t.	n.t.	n.t.	n.t.	n.t.	n.t.	n.t.	n.t.	n.t.	n.t.
SC13_WGA2	1	1	1	3	n.t.	n.t.	n.t.	n.t.	n.t.	n.t.	n.t.	n.t.	n.t.	n.t.	n.t.
SC14_WGA2	1	1	1	3	n.t.	n.t.	n.t.	n.t.	n.t.	n.t.	n.t.	n.t.	n.t.	n.t.	n.t.
SC16_WGA2	1	1	1	3	n.t.	n.t.	n.t.	n.t.	n.t.	n.t.	n.t.	n.t.	n.t.	n.t.	n.t.
SC17_WGA2	1	1	1	3	n.t.	n.t.	n.t.	n.t.	n.t.	n.t.	n.t.	n.t.	n.t.	n.t.	n.t.
SC19_WGA2	1	1	1	3	n.t.	n.t.	n.t.	n.t.	n.t.	n.t.	n.t.	n.t.	n.t.	n.t.	n.t.
SC20_WGA2	1	1	1	3	n.t.	n.t.	n.t.	n.t.	n.t.	n.t.	n.t.	n.t.	n.t.	n.t.	n.t.
SC22_WGA2	1	1	1	3	n.t.	n.t.	n.t.	n.t.	n.t.	n.t.	n.t.	n.t.	n.t.	n.t.	n.t.
SC24_WGA2	1	1	1	3	n.t.	n.t.	n.t.	n.t.	n.t.	n.t.	n.t.	n.t.	n.t.	n.t.	n.t.
SC25_WGA2	1	1	1	3	n.t.	n.t.	n.t.	n.t.	n.t.	n.t.	n.t.	n.t.	n.t.	n.t.	n.t.
SC26_WGA2	1	1	1	3	n.t.	n.t.	n.t.	n.t.	n.t.	n.t.	n.t.	n.t.	n.t.	n.t.	n.t.
SC27_WGA2	1	1	1	3	n.t.	n.t.	n.t.	n.t.	n.t.	n.t.	n.t.	n.t.	n.t.	n.t.	n.t.
SC28_WGA2	1	1	1	3	n.t.	n.t.	n.t.	n.t.	n.t.	n.t.	n.t.	n.t.	n.t.	n.t.	n.t.
SC29_WGA2	1	1	1	3	n.t.	n.t.	n.t.	n.t.	n.t.	n.t.	n.t.	n.t.	n.t.	n.t.	n.t.
SC30_WGA2	1	1	1	3	n.t.	n.t.	n.t.	n.t.	n.t.	n.t.	n.t.	n.t.	n.t.	n.t.	n.t.
SC31_WGA2	1	1	1	3	n.t.	n.t.	n.t.	n.t.	n.t.	n.t.	n.t.	n.t.	n.t.	n.t.	n.t.
SC32_WGA2	1	1	1	3	n.t.	n.t.	n.t.	n.t.	n.t.	n.t.	n.t.	n.t.	n.t.	n.t.	n.t.
SC33_WGA2	1	1	1	3	n.t.	n.t.	n.t.	n.t.	n.t.	n.t.	n.t.	n.t.	n.t.	n.t.	n.t.
SC34_WGA2	1	1	1	3	n.t.	n.t.	n.t.	n.t.	n.t.	n.t.	n.t.	n.t.	n.t.	n.t.	n.t.
SC36_WGA	1	1	1	3	n.t.	n.t.	n.t.	n.t.	n.t.	n.t.	n.t.	n.t.	n.t.	n.t.	n.t.
SC38_WGA2	1	1	1	3	n.t.	n.t.	n.t.	n.t.	n.t.	n.t.	n.t.	n.t.	n.t.	n.t.	n.t.
SC39_WGA2	1	1	1	3	n.t.	n.t.	n.t.	n.t.	n.t.	n.t.	n.t.	n.t.	n.t.	n.t.	n.t.
SC40_WGA2	0	1	1	2	n.t.	n.t.	n.t.	n.t.	n.t.	n.t.	n.t.	n.t.	n.t.	n.t.	n.t.
SC41_WGA2	1	1	1	3	n.t.	n.t.	n.t.	n.t.	n.t.	n.t.	n.t.	n.t.	n.t.	n.t.	n.t.
SC42_WGA2	1	1	1	3	n.t.	n.t.	n.t.	n.t.	n.t.	n.t.	n.t.	n.t.	n.t.	n.t.	n.t.
SC43_WGA2	1	1	1	3	n.t.	n.t.	n.t.	n.t.	n.t.	n.t.	n.t.	n.t.	n.t.	n.t.	n.t.
SC44_WGA2	1	1	1	3	n.t.	n.t.	n.t.	n.t.	n.t.	n.t.	n.t.	n.t.	n.t.	n.t.	n.t.
