# Supplementary material for: Molecular profiling of single circulating tumor cells with diagnostic intention
Source: EMBO Mol Med. 2014 Oct 30;6(11):1371–86. doi: 10.15252/emmm.201404033 (PMC4237466; doi:10.15252/emmm.201404033)
Supplement: Supplementary file 12 [file emmm0006-1371-sd12.xlsx]

## Sheet: Sheet1
Raw data on isolated CTCs and WBCs from CellSearch® cartridges
Patient_ID	Tube_ID	Cell_Type	cell_number	CTCsubcategory	GII	KRAS	D5S2117	Exon2_3	CK19	aCGH	DLRS	aberration_calls	aCGH_ERBB2	HS1_Ex9	HS2_Ex20	mut_site	HER2Score	HER2_Amp
IB01	IB01AEX124R1	single CTC	1		0	0	0	0	0					0	0
IB01	IB01AEX125CR2	single CTC	1		4		1	1	1					1	1
IB01	IB01AEX125CR1	single CTC	1		1	1	0	0	0								0.4	0
IB02	IB02AEX147AR3	single CTC	1		0	0	0	0	0
IB02	IB02AEX147AR4	single CTC	1		1	1	0	0	0					1	1		-1
IB02	IB02AEX147AR5	single CTC	1		4		1	1	1					1	0		-1
IB02	IB02AEX147AR6	single CTC	1		0	0	0	0	0
IB02	IB02AEX147BR1	single CTC	1		2	1	1	0	0					1	1		-1
IB02	IB02AEX147BR2	single CTC	1		1	1	0	0	0					0	1		-1
IB02	IB02AEX147BR3	single CTC	1		3		1	0	1					1	1		-1
IB02	IB02AEX147BR5	single CTC	1		2	1	1	0	0					0	0
IB02	IB02AEX147BR6	single CTC	1		1	1	0	0	0					1	1		-1
IB02	IB02AEX147BR4	single CTC	1		3		1	0	1					0	1		0.29	0
IB03	IB03AEX173AR1	single CTC	1		0	0	0	0	0
IB03	IB03AEX173AR2	single CTC	1		0	0	0	0	0
IB03	IB03AEX173BR2	single CTC	1		0	0	0	0	0
IB03	IB03AEX173BR1	single CTC	1		3		1	0	1					0	1		0.68	0
IB04	IB04AEX192R10	single CTC	1		0	0	0	0	0					0	0
IB04	IB04AEX192R11	single CTC	1		1	1	0	0	0					0	1		-1
IB04	IB04AEX192R12	single CTC	1		0	0	0	0	0					1	0		-1
IB04	IB04AEX192R3	single CTC	1		0	0	0	0	0
IB04	IB04AEX192R4	single CTC	1		1	1	0	0	0					1	1		-1
IB04	IB04AEX192R7	single CTC	1		0	0	0	0	0					1	1		-1
IB04	IB04AEX192R8	single CTC	1		1	1	0	0	0					0	0
IB04	IB04AEX192R5	single CTC	1		1	1	0	0	0					1	1		0.97	1
IB04	IB04AEX192R6	single CTC	1		1	1	0	0	0					1	1		1	1
IB04	IB04AEX192R2	single CTC	1		2	1	0	1	0					0	1		1	1
IB04	IB04AEX192R9	single CTC	1		1	1	0	0	0					1	0		1	1
IB06	IB06AEX1169R1	single CTC	1		2	0	1	0	0
IB06	IB06AEX1169R2	single CTC	1		1	1	0	0	0					1	1
IB06	IB06AEX1169R3	single CTC	1		0	0	0	0	0
IB06	IB06AEX203AR1	single CTC	1		2	0	1	0	0
IB06	IB06AEX203AR3	single CTC	1		3		1	1	0					1	1		-1
IB06	IB06AEX203AR4	single CTC	1		2	1	1	0	0					0	0
IB06	IB06AEX204BR10	single CTC	1		1	1	0	0	0					1	1		-1
IB06	IB06AEX204BR11	single CTC	1		2	1	0	0	1					1	1		-1
IB06	IB06AEX204BR12	single CTC	1		0	0	0	0	0					0	0
IB06	IB06AEX204BR13	single CTC	1		1	1	0	0	0					0	0
IB06	IB06AEX204BR2	single CTC	1		0	0	0	0	0
IB06	IB06AEX204BR4	single CTC	1		0	0	0	0	0
IB06	IB06AEX204BR5	single CTC	1		0	0	0	0	0
IB06	IB06AEX204BR8	single CTC	1		0	0	0	0	0
IB06	IB06AEX900R1	single CTC	1		0	0	0	0	0
IB06	IB06AEX900R2	single CTC	1		0	0	0	0	0
IB06	IB06AEX900R3	single CTC	1		0	0	0	0	0
IB06	IB06AEX204BR9	single CTC	1		3	1	1	1	0					1	1		0.54	0
IB06	IB06AEX203AR2	single CTC	1		2	1	1	0	0					1	1		0.76	0
IB06	IB06AEX204BR6	single CTC	1		1	1	0	0	0					1	1		0.78	0
IB06	IB06AEX204BR3	single CTC	1		3		1	1	0					1	1		0.8	0
IB06	IB06AEX203AR5	single CTC	1		3		1	1	0					1	1		0.83	0
IB06	IB06AEX204BR1	single CTC	1		2	1	1	0	0					1	1		0.84	0
IB07	IB07AEX209AR2	single CTC	1		2	1	1	0	0					1	1		-1
IB07	IB07AEX209AR5	single CTC	1		0	0	0	0	0
IB07	IB07AEX209AR7	single CTC	1		0	0	0	0	0
IB07	IB07AEX209BR1	single CTC	1		0	0	0	0	0
IB07	IB07AEX209BR2	single CTC	1		0	0	0	0	0
IB07	IB07AEX987R5	single CTC	1		0	0	0	0	0
IB07	IB07AEX209BR7	single CTC	1		0	0	0	0	0					0	1		0.01	0
IB07	IB07AEX209BR8	single CTC	1		2	0	1	0	0					0	1		0.04	0
IB07	IB07AEX987R4	single CTC	1		4		1	1	1					1	1		0.38	0
IB07	IB07AEX987R1	single CTC	1		3		1	1	0					1	1		0.48	0
IB07	IB07AEX209BR3	single CTC	1		3		1	0	1					1	1		0.6	0
IB07	IB07AEX209AR8	single CTC	1		4		1	1	1					1	1		0.61	0
IB07	IB07AEX209AR10	single CTC	1		3		1	1	0					1	1		0.61	0
IB07	IB07AEX209AR3	single CTC	1		3		1	0	1					1	1		0.62	0
IB07	IB07AEX987R2	single CTC	1		3		1	0	1					1	1		0.62	0
IB07	IB07AEX209BR6	single CTC	1		3		1	1	0					1	1		0.65	0
IB07	IB07AEX987R3	single CTC	1		3		1	0	1					1	1		0.7	0
IB07	IB07AEX209BR5	single CTC	1		3		1	0	1					1	1		0.75	0
IB07	IB07AEX209AR6	single CTC	1		2	1	1	0	0					1	1		0.77	0
IB07	IB07AEX209AR4	single CTC	1		3		1	0	1					1	1		0.78	0
IB07	IB07AEX209BR4	single CTC	1		0	0	0	0	0					0	1		0.79	0
IB07	IB07AEX209AR1	single CTC	1		3	1	1	0	1					1	1		0.8	0
IB07	IB07AEX209AR9	single CTC	1		2	1	1	0	0					1	1		0.8	0
IB08	IB08AEX273R1	single CTC	1		0	0	0	0	0					0	1
IB08	IB08AEX273R5	single CTC	1				0	0	0					0	0
IB09	IB09AEX580R1	single CTC	1		4		1	1	1					1	1		0.22	0
IB09	IB09AEX580R2	single CTC	1		3		1	0	1					1	1		0.53	0
IB10	IB10AEX593R1	single CTC	1		0	0	0	0	0
IB11	IB11AEX530R1	single CTC	1		0	0	0	0	0
IB12	IB12AEX545R2	single CTC	1		2	0	0	0	1
IB14	IB14AEX578R1	single CTC	1		0	0	0	0	0
IB14	IB14AEX578R2	single CTC	1		0	0	0	0	0					1	1		-1
IB14	IB14AEX578R3	single CTC	1		0	0	0	0	0
IB14	IB14AEX578R4	single CTC	1		0	0	0	0	0
IB14	IB14AEX578R5	single CTC	1		0	0	0	0	0
IB14	IB14AEX578R6	single CTC	1		0	0	0	0	0					0	0
IB14	IB14AEX578R8	single CTC	1		0	0	0	0	0
IB14	IB14AEX578R9	single CTC	1		0	0	0	0	0
IB14	IB14AEX599R1	single CTC	1		0	0	0	0	0
IB14	IB14AEX599R10	single CTC	1		0	0	0	0	0
IB14	IB14AEX599R11	single CTC	1		0	0	0	0	0
IB14	IB14AEX599R2	single CTC	1		0	0	0	0	0
IB14	IB14AEX599R3	single CTC	1		0	0	0	0	0
IB14	IB14AEX599R4	single CTC	1		0	0	0	0	0
IB14	IB14AEX599R5	single CTC	1		0	0	0	0	0
IB14	IB14AEX599R6	single CTC	1		2	1	0	0	1					1	0		-1
IB14	IB14AEX599R7	single CTC	1		2	0	0	1	0
IB14	IB14AEX599R8	single CTC	1		2	0	0	0	1					1	1		-1
IB14	IB14AEX599R9	single CTC	1		0	0	0	0	0
IB14	IB14AEX990R1	single CTC	1		0	0	0	0	0
IB14	IB14AEX990R4	single CTC	1		3		1	0	1					1	1		-1
IB14	IB14AEX990R5	single CTC	1		1	1	0	0	0					1	1
IB14	IB14AEX990R6	single CTC	1		1	1	0	0	0					0	1
IB14	IB14AEX990R7	single CTC	1		0	0	0	0	0
IB14	IB14AEX578R7	single CTC	1		4		1	1	1					1	10	F1039S	0.6	0
IB14	IB14AEX990R3	single CTC	1		4		1	1	1					1	1		0.64	0
IB14	IB14AEX990R2	single CTC	1		4		1	1	1					1	1		0.83	0
IB16	IB16AEX672R1	single CTC	1		3		1	1	0					1	1		0.62	0
IB16	IB16AEX672R5	single CTC	1		3		1	1	0					1	1		0.88	0
IB16	IB16AEX672R3	single CTC	1		4		1	1	1					1	1		0.89	0
IB16	IB16AEX672R4	single CTC	1		3		1	0	1					1	1		0.9	0
IB16	IB16AEX672R2	single CTC	1		3		0	1	1					1	1		0.91	0
IB17	IB17AEX856R1	single CTC	1		0	0	0	0	0
IB22	IB22AEX1167R1	single CTC	1		2	0	1	0	0					1	1		-1
IB22	IB22AEX1167R2	single CTC	1		4		1	1	1					1	1		0.64	0
IB24	IB24AEX1191R10	single CTC	1		0	0	0	0	0
IB24	IB24AEX1191R7	single CTC	1		0	0	0	0	0
IB24	IB24AEX1191R2	single CTC	1		2	1	0	0	1					1	1		0.53	0
IB24	IB24AEX1191R6	single CTC	1		4		1	1	1					1	1		0.62	0
IB24	IB24AEX1191R1	single CTC	1		3		0	1	1					1	1		0.66	0
IB24	IB24AEX1191R11	single CTC	1		3		1	0	1					1	1		0.72	0
IB24	IB24AEX1191R9	single CTC	1		4		1	1	1					1	1		0.76	0
IB24	IB24AEX1191R5	single CTC	1		3		1	0	1					1	1		0.88	0
IB24	IB24AEX1191R8	single CTC	1		4		1	1	1					1	1		0.89	0
IB24	IB24AEX1191R4	single CTC	1		1	1	0	0	0					0	1		0.9	0
IB24	IB24AEX1191R3	single CTC	1		4		1	1	1					1	1		0.93	0
IB25	IB25AEX1245AR1	single CTC	1		4		1	1	1					1	1		-1
IB25	IB25AEX1245AR10	single CTC	1		0	0	0	0	0
IB25	IB25AEX1245AR11	single CTC	1		1	1	0	0	0
IB25	IB25AEX1245AR2	single CTC	1		4		1	1	1					1	1		-1
IB25	IB25AEX1245AR3	single CTC	1		1	1	0	0	0					1	1		-1
IB25	IB25AEX1245AR4	single CTC	1		3		1	0	1					0	1		-1
IB25	IB25AEX1245AR6	single CTC	1		4		1	1	1					1	1		-1
IB25	IB25AEX1245AR9	single CTC	1		0	0	0	0	0
IB25	IB25AEX1245BR1	single CTC	1		2	1	1	0	0					1	1		-1
IB25	IB25AEX1245BR10	single CTC	1		2	1	1	0	0					1	1		-1
IB25	IB25AEX1245BR11	single CTC	1		0	0	0	0	0
IB25	IB25AEX1245BR12	single CTC	1		0	0	0	0	0
IB25	IB25AEX1245BR3	single CTC	1		0	0	0	0	0
IB25	IB25AEX1245BR4	single CTC	1		3		1	1	0					1	0		-1
IB25	IB25AEX1245BR6	single CTC	1		0	0	0	0	0
IB25	IB25AEX1245BR8	single CTC	1		0	0	0	0	0
IB25	IB25AEX1245DR12	single CTC	1		0	0	0	0	0
IB25	IB25AEX1245HR1	single CTC	1		4	1	1	1	1
IB25	IB25AEX1245HR2	single CTC	1		4	1	1	1	1
IB25	IB25AEX1245HR3	single CTC	1		4	1	1	0	1
IB25	IB25AEX1245HR4	single CTC	1		3		1	1	0
IB25	IB25AEX1245HR5	single CTC	1		3		1	1	0
IB25	IB25AEX1245HR6	single CTC	1		3		1	1	0
IB25	IB25AEX1245HR7	single CTC	1		3		1	1	0
IB25	IB25AEX1245HR8	single CTC	1		4	1	1	1	1
IB25	IB25AEX1245HR9	single CTC	1		4	1	1	1	1
IB25	IB25AEX1245JR1	single CTC	1		2	1	0	0	1
IB25	IB25AEX1245JR2	single CTC	1		3	1	1	0	1
IB25	IB25AEX1245JR3	single CTC	1		3		1	0	1
IB25	IB25AEX1245JR4	single CTC	1		3		1	1	0
IB25	IB25AEX1245JR5	single CTC	1		3		1	1	0
IB25	IB25AEX1245JR6	single CTC	1		4		1	1	1
IB25	IB25AEX1245JR7	single CTC	1		3	1	1	0	1
IB25	IB25AEX1245JR8	single CTC	1		4	1	1	1	1
IB25	IB25AEX1245JR9	single CTC	1		3		1	0	1
IB25	IB25AEX1245DR6	single CTC	1		3		1	0	1					1	10	W1051*	0.38	0
IB25	IB25AEX1245AR5	single CTC	1		2	1	0	0	1					1	1		0.46	0
IB25	IB25AEX1245CR4	single CTC	1		3		1	0	1					1	1		0.5	0
IB25	IB25AEX1245CR6	single CTC	1		3		1	0	1					1	1		0.54	0
IB25	IB25AEX1245AR7	single CTC	1		3		0	1	1					1	1		0.56	0
IB25	IB25AEX1245CR3	single CTC	1		4		1	1	1					1	1		0.62	0
IB25	IB25AEX1245DR10	single CTC	1		4		1	1	1					1	1		0.63	0
IB25	IB25AEX1245CR13	single CTC	1		4		1	1	1					1	1		0.64	0
IB25	IB25AEX1245DR8	single CTC	1		4		1	1	1					1	1		0.64	0
IB25	IB25AEX1245DR3	single CTC	1		4		1	1	1					1	1		0.66	0
IB25	IB25AEX1245DR2	single CTC	1		4		1	1	1					1	1		0.71	0
IB25	IB25AEX1245CR5	single CTC	1		3		1	0	1					1	1		0.73	0
IB25	IB25AEX1245CR7	single CTC	1		4		1	1	1					1	1		0.74	0
IB25	IB25AEX1245BR9	single CTC	1		4		1	1	1					1	1		0.76	0
IB25	IB25AEX1245BR13	single CTC	1		4		1	1	1					1	1		0.76	0
IB25	IB25AEX1245CR10	single CTC	1		3		1	0	1					1	1		0.76	0
IB25	IB25AEX1245CR11	single CTC	1		4		1	1	1					1	1		0.76	0
IB25	IB25AEX1245DR11	single CTC	1		4		1	1	1					1	1		0.78	0
IB25	IB25AEX1245DR5	single CTC	1		3		1	0	1					1	1		0.79	0
IB25	IB25AEX1245DR13	single CTC	1		4		1	1	1					1	1		0.81	0
IB25	IB25AEX1245AR8	single CTC	1		4		1	1	1					1	1		0.83	0
IB25	IB25AEX1245CR2	single CTC	1		4		1	1	1					1	1		0.83	0
IB25	IB25AEX1245CR8	single CTC	1		3		1	0	1					1	1		0.83	0
IB25	IB25AEX1245CR1	single CTC	1		4		1	1	1					1	1		0.85	0
IB25	IB25AEX1245DR4	single CTC	1		4		1	1	1					1	1		0.85	0
IB25	IB25AEX1245CR9	single CTC	1		4		1	1	1					1	1		0.86	0
IB25	IB25AEX1245DR7	single CTC	1		4		1	1	1					1	1		0.86	0
IB25	IB25AEX1245BR7	single CTC	1		4		1	1	1					1	1		0.87	0
IB25	IB25AEX1245CR12	single CTC	1		4		1	1	1					1	1		0.87	0
IB25	IB25AEX1245BR2	single CTC	1		4		1	1	1					1	0		0.89	0
IB25	IB25AEX1245DR9	single CTC	1		4		1	1	1					1	1		0.9	0
IB25	IB25AEX1245BR5	single CTC	1		3		1	0	1					1	0		0.91	0
IB25	IB25AEX1245DR1	single CTC	1		4		1	1	1					1	1		0.92	0
IB26	IB26AEX1262AR1	single CTC	1		0	0	0	0	0					0	0
IB26	IB26AEX1262AR3	single CTC	1		0	0	0	0	0
IB26	IB26AEX1262AR4	single CTC	1		0	0	0	0	0
IB26	IB26AEX1262AR6	single CTC	1		3		1	1	0
IB26	IB26AEX1262BR1	single CTC	1		0	0	0	0	0					0	0
IB26	IB26AEX1262BR2	single CTC	1		0	0	0	0	0					0	0
IB26	IB26AEX1262BR3	single CTC	1		1	1	0	0	0					0	0
IB26	IB26AEX1262BR4	single CTC	1		0	0	0	0	0					0	0
IB26	IB26AEX1262BR6	single CTC	1		0	0	0	0	0					1	0		-1
IB26	IB26AEX1262BR7	single CTC	1		0	0	0	0	0					0	0
IB26	IB26AEX1262BR5	single CTC	1		4	1	1	1	1					1	10	H1047R	0.04	0
IB26	IB26AEX1262AR5	single CTC	1		3		1	1	0					1	10	H1047R	0.22	0
IB26	IB26AEX1262AR2	single CTC	1		4		1	1	1					1	10	H1047R	0.23	0
IB26	IB26AEX1262AR7	single CTC	1		4		1	1	1					1	10	H1047R	0.26	0
IB26	IB26AEX1262AR8	single CTC	1		4		1	1	1					1	10	H1047R	0.7	0
MU01	021-T02	single CTC	1					0	0
MU01	021-T04	single CTC	1		0	0	0	0	0								-1
MU01	021-T01	single CTC	1		4	1	1	1	1	1	1.96	2	0	1	1		0.28	0
MU01	021-T03	single CTC	1		4	1	1	1	1	1	2.25	19	0	10	1	E542K	0.5	0
MU04	025-T01	single CTC	1	1				0	0
MU04	025-T02	single CTC	1	3				0	0
MU04	025-T03	single CTC	1	1				0	0
MU04	025-T04	single CTC	1	1				0	0
MU04	025-T05	single CTC	1	1				0	0
MU04	025-T07	single CTC	1	1				0	0
MU04	025-T06	single CTC	1	1	0	0	0	0	0					1	1		0.11	0
MU05	026-T01	single CTC	1	2				0	0
MU05	026-T02	single CTC	1	1				0	0
MU05	026-T04	single CTC	1	1				0	0
MU05	026-T03	single CTC	1	2	2	1	1	0	0					1	1		0.96	1
MU06	027-T01	single CTC	1					0	0
MU07	028-T01	single CTC	1					0	0
MU08	031-T01	single CTC	1					0	0
MU08	031-T02	single CTC	1					0	0
MU08	031-T03	single CTC	1					0	0
MU08	031-T04	single CTC	1					0	0
MU08	031-T05	single CTC	1					0	0
MU09	035-T01	single CTC	1	2				0	0
MU09	035-T03	single CTC	1	3				0	0
MU09	035-T08	single CTC	1	2				0	0
MU09	035-T09	single CTC	1	3				0	0
MU09	035-T11	single CTC	1	2				0	0
MU09	035-T07	single CTC	1	3	4	1	1	1	1	1	0.99	55	2	1	10	H1047R	0.96	1
MU09	035-T05	single CTC	1	4	3	1	0	1	1	1	1.13	47	2	1	10	H1047R	1	1
MU09	035-T06	single CTC	1	4	4	1	1	1	1					1	10	H1047R	1	1
MU09	035-T10	single CTC	1	3	4	1	1	1	1	1	1.06	51	2	1	10	H1047R	1	1
MU09	035-T02	single CTC	1	4	2	1	1	0	0	-1	1.31			1	1		1	1
MU09	035-T04	single CTC	1	4	4	1	1	1	1					1	1		1	1
MU11	042-T01	single CTC	1	1				0	0
MU12	054-T01	single CTC	1	4	2	1	0	0	1					1	1		-1
MU12	054-T02	single CTC	1	4				0	0
MU12	054-T05	single CTC	1	4	1	1	0	0	0								-1
MU12	054-T06	single CTC	1	4	2	1	0	1	0								-1
MU12	054-T08	single CTC	1	4	2	1	0	0	1					0	1		-1
MU12	054-T09	single CTC	1	2				0	0
MU12	054-T10	single CTC	1	4	2	0	1	0	0								-1
MU12	054-T07	single CTC	1	4	1	1	0	0	0					0	1		0.32	0
MU12	054-T04	single CTC	1	4	2	0	0	1	0					1	1		0.72	0
MU12	054-T03	single CTC	1	4	2	1	0	0	1					0	1		0.86	0
MU14	059-T03	single CTC	1	2			0	0	0
MU14	059-T04	single CTC	1	3			0	0	0
MU14	059-T05	single CTC	1	2			0	0	0
MU14	059-T08	single CTC	1	1			0	0	0
MU14	059-T07	single CTC	1	2	2	1	0	0	1					1	10	H1047L	0.31	0
MU14	059-T02	single CTC	1	4	3	1	1	0	1					1	10	H1047L	0.46	0
MU14	059-T01	single CTC	1	3	4	1	1	1	1					1	10	H1047L	0.63	0
MU14	059-T06	single CTC	1	2	2	1	0	0	1					1	10	H1047L	0.69	0
MU15	060-T01	single CTC	1	2			0	0	0
MU15	060-T02	single CTC	1	2			0	0	0
MU16	061-T01	single CTC	1	3			0	0	0
MU16	061-T04	single CTC	1	2			0	0	0
MU16	061-T05	single CTC	1	2			0	0	0
MU16	061-T06	single CTC	1	2			0	0	0
MU16	061-T02	single CTC	1	3	2	1	1	0	0	1	1.92	19	0	1	10	H1047R	0.28	0
MU16	061-T03	single CTC	1	3	3	1	1	0	1	1	1.42	22	0	1	1		0.66	0
MU17	063-T01	single CTC	1	3			0	0	0
MU17	063-T02	single CTC	1	2			0	0	0
MU17	063-T03	single CTC	1	1			0	0	0
MU17	063-T06	single CTC	1	1			0	0	0
MU17	063-T05	single CTC	1	2	4	1	1	1	1					1	1		0.45	0
MU17	063-T04	single CTC	1	2	4	1	1	1	1					0	0		0.48	0
MU18	064-T01	single CTC	1	1			0	0	0
MU18	064-T03	single CTC	1	4	3	1	0	1	1	1	1.75	15	0	1	10	H1047R	-1
MU18	064-T04	single CTC	1	3			0	0	0
MU18	064-T05	single CTC	1	1			0	0	0
MU18	064-T06	single CTC	1	1			0	0	0
MU18	064-T08	single CTC	1	2	4	1	1	1	1					1	1		-1
MU18	064-T09	single CTC	1	1			0	0	0
MU18	064-T07	single CTC	1	3	4	1	1	1	1	1	1.5	18	0	1	1		0.71	0
MU18	064-T02	single CTC	1	4	4	1	1	1	1	1	1.59	16	0	1	1		0.76	0
MU19	066-T01	single CTC	1	1			0	0	0
MU19	066-T02	single CTC	1	1			0	0	0
MU19	066-T03	single CTC	1	1			0	0	0
MU19	065-T01	single CTC	1	2	4	1	1	1	1					1	1		0.71	0
MU20	069-T03	single CTC	1	3			0	0	0
MU20	069-T06	single CTC	1	3			0	0	0
MU20	069-T04	single CTC	1	3	2	1	1	0	0					1	1		0.54	0
MU20	069-T05	single CTC	1	4	4	1	1	1	1					10	1	E545K	0.57	0
MU20	069-T02	single CTC	1	3	3	1	0	1	1	1	1.41	16	-1	1	1		0.58	0
MU20	069-T01	single CTC	1	2	4	1	1	1	1	1	2.09	22	0	10	1	E545K	0.76	0
MU21	070-T03	single CTC	1	3			0	0	0
MU21	070-T05	single CTC	1	2			0	0	0
MU21	070-T06	single CTC	1	1			0	0	0
MU21	070-T01	single CTC	1	4	4	1	1	1	1	1	1.01	137	1	1	1		0.98	1
MU21	070-T02	single CTC	1	4	4	1	1	1	1	1	0.73	126	1	1	1		0.98	1
MU21	070-T04	single CTC	1	2	2	1	0	0	1					1	1		1	1
MU22	071-T01	single CTC	1	4	2	0	0	0	1					0	10	H1047R	-1
MU22	071-T08	single CTC	1	3	3	1	1	0	1					1	10	H1047R	-1
MU22	071-T11	single CTC	1	4			0	0	0
MU22	071-T10	single CTC	1	3	4	1	1	1	1					1	10	H1047R	0.21	0
MU22	071-T05	single CTC	1	4	4	1	1	1	1	1	1.09	14	-1	1	10	H1047R	0.34	0
MU22	071-T06	single CTC	1	4	4	1	1	1	1	1	1.1	15	-1	1	10	H1047R	0.36	0
MU22	071-T02	single CTC	1	4	4	1	1	1	1					1	10	H1047R	0.4	0
MU22	071-T04	single CTC	1	4	4	1	1	1	1					1	10	H1047R	0.46	0
MU22	071-T07	single CTC	1	3	3	1	1	1	0					1	10	H1047R	0.49	0
MU22	071-T03	single CTC	1	4	3	1	1	0	1					1	10	H1047R	0.52	0
MU22	071-T09	single CTC	1	4	3	1	1	0	1					1	10	H1047R	0.73	0
MU23	075-T02	single CTC	1	3			0	0	0
MU23	075-T04	single CTC	1	3	4	1	1	1	1	1	1.48	48	-1	10	1	E545K	-1
MU23	075-T05	single CTC	1	2			0	0	0
MU23	075-T07	single CTC	1	1			0	0	0
MU23	075-T08	single CTC	1	1			0	0	0
MU23	075-T06	single CTC	1	2	3	1	1	0	1	-1	1.68			0	0		0.6	0
MU23	075-T01	single CTC	1	3	4	1	1	1	1	1	1.32	27	0	1	1		0.67	0
MU23	075-T03	single CTC	1	3	4	1	1	1	1					10	1	E545K	0.75	0
MU24	076-T01	single CTC	1	1			0	0	0
MU25	080-T01	single CTC	1	1			0	0	0
MU25	080-T02	single CTC	1	1			0	0	0
MU26	081-T01	single CTC	1	4			0	0	0
MU27	082-T01	single CTC	1	4	3	1	1	1	0					0	10	M1043V	-1
MU27	082-T04	single CTC	1	4			0	0	0
MU27	082-T08	single CTC	1	4			0	0	0
MU27	082-T09	single CTC	1	4	4	1	1	1	1	1	1.24	16	0	1	10	M1043V	0.42	0
MU27	082-T13	single CTC	1	3	4	1	1	1	1	1	1.18	18	0	1	10	M1043V	0.54	0
MU27	082-T03	single CTC	1	3	2	1	1	0	0					1	10	M1043V	0.64	0
MU27	082-T02	single CTC	1	4	4	1	1	1	1	1	1.25	12	0	1	10	M1043V	0.68	0
MU27	082-T11	single CTC	1	4	3	1	0	1	1					1	1		0.68	0
MU27	082-T10	single CTC	1	3	3	1	1	1	0					1	10	M1043V	0.7	0
MU27	082-T07	single CTC	1	4	3	1	1	0	1					1	10	M1043V	0.74	0
MU27	082-T05	single CTC	1	4	2	1	1	0	0					1	0		0.78	0
MU27	082-T06	single CTC	1	3	4	1	1	1	1	1	1.18	16	0	1	1		0.78	0
MU27	082-T12	single CTC	1	3	3	1	1	0	1					1	10	M1043V	0.87	0
MU28	086-T01	single CTC	1	2	4	1	1	1	1					0	1		-1
MU28	086-T06	single CTC	1	2			0	0	0
MU28	086-T07	single CTC	1	2			0	0	0
MU28	086-T08	single CTC	1	3	3	1	1	1	0					1	1		-1
MU28	086-T04	single CTC	1	2	3	1	0	1	1					1	1		0.51	0
MU28	086-T05	single CTC	1	2	3	1	1	0	1					1	1		0.8	0
MU28	086-T03	single CTC	1	2	3	1	1	0	1					0	1		0.8	0
MU28	086-T09	single CTC	1	3	4	1	1	1	1					1	1		0.84	0
MU28	086-T02	single CTC	1	2	4	1	1	1	1					1	1		0.9	0
MU29	087-T01	single CTC	1	3			0	0	0
MU29	087-T02	single CTC	1	2			0	0	0
MU29	087-T04	single CTC	1	3	3	1	1	0	1					1	1		0.32	0
MU29	087-T03	single CTC	1	2	2	1	0	0	1					1	1		0.68	0
MU30	089-T01	single CTC	1	2			0	0	0
MU30	089-T02	single CTC	1	2			0	0	0
MU30	089-T03	single CTC	1	2	3	1	1	0	1					1	1		-1
MU30	089-T04	single CTC	1	2			0	0	0
MU30	089-T05	single CTC	1	2			0	0	0
MU30	089-T07	single CTC	1	1			0	0	0
MU30	089-T08	single CTC	1	2			0	0	0
MU30	089-T09	single CTC	1	1			0	0	0
MU30	089-T10	single CTC	1	1			0	0	0
MU30	089-T11	single CTC	1	2			0	0	0
MU30	090-T02	single CTC	1	3	2	1	1	0	0	1	1.59	16	-1	1	1		0.04	0
MU30	090-T01	single CTC	1	2	3	1	1	1	0					0	1		0.33	0
MU30	089-T06	single CTC	1	2	4	1	1	1	1					1	1		0.57	0
MU30	089-T12	single CTC	1	3	4	1	1	1	1					1	1		0.9	0
MU31	091-T03	single CTC	1	2			0	0	0
MU31	091-T04	single CTC	1	1			0	0	0
MU31	091-T05	single CTC	1	3	0	0	0	0	0					0	10	H1047R	-1
MU32	094-T01	single CTC	1	1			0	0	0
MU33	097-T01	single CTC	1	3			0	0	0
MU33	097-T02	single CTC	1	1			0	0	0
MU33	097-T03	single CTC	1	1			0	0	0
MU33	097-T04	single CTC	1	1			0	0	0
MU33	098-T01	single CTC	1	2	3	1	1	0	1					0	1		-1
MU33	098-T02	single CTC	1	2			0	0	0
MU33	098-T03	single CTC	1	3	2	1	0	0	1					0	0		-1
MU33	098-T04	single CTC	1	3	2	1	0	0	1					1	1		-1
MU33	098-T05	single CTC	1	2			0	0	0
MU33	098-T06	single CTC	1	2	2	1	0	0	1					1	1
MU34	099-T01	single CTC	1	3	2	1	0	0	1					1	1		-1
MU34	099-T02	single CTC	1	1			0	0	0
MU34	099-T03	single CTC	1	1			0	0	0
MU34	099-T04	single CTC	1	2			0	0	0
MU34	099-T05	single CTC	1	1			0	0	0
MU34	099-T06	single CTC	1	1			0	0	0
MU34	100-T01	single CTC	1	3			0	0	0
MU34	100-T02	single CTC	1	2			0	0	0
MU34	100-T03	single CTC	1	2			0	0	0
MU34	100-T04	single CTC	1	1			0	0	0
MU34	100-T05	single CTC	1	1			0	0	0
MU34	100-T06	single CTC	1	1			0	0	0
MU34	100-T07	single CTC	1	1			0	0	0
MU34	100-T08	single CTC	1	1			0	0	0
MU34	100-T09	single CTC	1	1			0	0	0
MU34	104-T01	single CTC	1	3			0	0	0
MU34	104-T02	single CTC	1	3			0	0	0
MU34	104-T03	single CTC	1	2			0	0	0
MU34	104-T04	single CTC	1	2			0	0	0
MU34	104-T05	single CTC	1	2			0	0	0
MU34	104-T06	single CTC	1	1			0	0	0
MU35	102-T06	single CTC	1	3			0	0	0
MU35	102-T08	single CTC	1	3			0	0	0
MU35	103-T01	single CTC	1	2			0	0	0
MU35	103-T02	single CTC	1	3			0	0	0
MU35	103-T06	single CTC	1	2			0	0	0
MU35	102-T04	single CTC	1	3	4	1	1	1	1					10	1	E542K	0.51	0
MU35	103-T03	single CTC	1	4	3	1	1	0	1					0	1		0.52	0
MU35	102-T05	single CTC	1	4	3	1	0	1	1					10	1	E542K	0.6	0
MU35	103-T05	single CTC	1	4	3	1	1	0	1					10	1	E542K	0.62	0
MU35	102-T03	single CTC	1	4	4	1	1	1	1					10	1	E542K	0.68	0
MU35	102-T07	single CTC	1	3	3	1	1	0	1					0	1		0.74	0
MU35	102-T01	single CTC	1	4	2	1	0	1	0					0	1		0.76	0
MU35	103-T04	single CTC	1	4	4	1	1	1	1					0	1		0.85	0
MU35	102-T02	single CTC	1	4	3	1	1	0	1					10	1	E542K	0.86	0
MU36	105-T02	single CTC	1	2			0	0	0
MU36	105-T03	single CTC	1	1			0	0	0
MU36	105-T04	single CTC	1	2			0	0	0
MU36	105-T01	single CTC	1	4	4	1	1	1	1					1	1		0.32	0
MU37	106-T05	single CTC	1	3			0	0	0
MU37	106-T06	single CTC	1	3			0	0	0
MU37	106-T04	single CTC	1	3	4	1	1	1	1	1	1.55	41	0	1	1		0.95	1
MU37	106-T02	single CTC	1	3	4	1	1	1	1	1	1.17	39	2	1	1		0.99	1
MU37	106-T01	single CTC	1	4	4	1	1	1	1	1	1.25	39	2	10	1	E542K	1	1
MU37	106-T03	single CTC	1	4	4	1	1	1	1	1	1.16	45	2	10	1	E542K	1	1
MU38	108-T05	single CTC	1	3			0	0	0
MU38	108-T09	single CTC	1	3			0	0	0
MU38	108-T11	single CTC	1	3	3	0	1	1	0					10	1	E542K	0.38	0
MU38	108-T08	single CTC	1	3	2	1	1	0	0	1	1.52	15	0	10	1	E542K	0.49	0
MU38	108-T10	single CTC	1	3	3	0	1	0	1	1	1.53	25	0	10	1	E542K	0.49	0
MU38	108-T01	single CTC	1	4	3	1	1	0	1					10	1	E542K	0.54	0
MU38	108-T06	single CTC	1	3	4	1	1	1	1	1	1	19	0	10	1	E542K	0.55	0
MU38	108-T03	single CTC	1	3	4	1	1	1	1	1	1.15	13	0	10	1	E542K	0.6	0
MU38	108-T07	single CTC	1	3	4	1	1	1	1	1	1.15	23	0	1	1		0.67	0
MU38	108-T02	single CTC	1	4	4	1	1	1	1	1	0.82	26	0	10	1	E542K	0.69	0
MU38	108-T04	single CTC	1	3	3	1	1	1	0					10	1	E542K	0.86	0
MU39	109-T01	single CTC	1	2	0	0	0	0	0					0	0
MU39	109-T04	single CTC	1	4	0	0	0	0	0					0	0		-1
MU39	109-T05	single CTC	1	2			0	0	0
MU39	109-T09	single CTC	1	2	2	0	0	1	0					0	0		-1
MU39	109-T08	single CTC	1	2	2	1	0	1	0					1	1		0.04	0
MU39	109-T06	single CTC	1	3	3	1	1	0	1					1	1		0.2	0
MU39	109-T07	single CTC	1	3	2	1	0	1	0					1	1		0.6	0
MU39	109-T02	single CTC	1	3	3	1	1	0	1					1	1		0.84	0
MU39	109-T03	single CTC	1	3	2	1	0	1	0					1	0		0.84	0
TB01	038-T01	single CTC	1	2				0	0
TB01	038-T04	single CTC	1	2				0	0
TB01	038-T05	single CTC	1	2				0	0
TB01	038-T06	single CTC	1	1				0	0
TB01	038-T07	single CTC	1	1				0	0
TB01	038-T08	single CTC	1	2				0	0
TB01	038-T09	single CTC	1	2				0	0
TB01	038-T10	single CTC	1	1				0	0
TB01	038-T11	single CTC	1	1				0	0
TB01	038-T03	single CTC	1	4	4	1	1	1	1	1	1.22	60	2	1	1		1	1
TB01	038-T02	single CTC	1	2	1	1	0	0	0					1	1		1	1
TB02	039-T01	single CTC	1	4	4	1	1	1	1					1	1		0.27	0
TB02	039-T02	single CTC	1	3	4	1	1	1	1					1	1		0.39	0
TB03	040-T01	single CTC	1	2	2	0	0	0	1					0	1		-1
TB04	043-T03	single CTC	1	3				0	0
TB04	043-T04	single CTC	1	2				0	0
TB04	043-T05	single CTC	1	1				0	0
TB04	043-T06	single CTC	1	3	0	0	0	0	0								-1
TB04	043-T07	single CTC	1	1				0	0
TB04	043-T08	single CTC	1	2				0	0
TB04	043-T09	single CTC	1	2				0	0
TB04	043-T10	single CTC	1	2				0	0
TB04	043-T11	single CTC	1	1	2	1	0	0	1					0	1		-1
TB04	043-T12	single CTC	1	1				0	0
TB04	043-T13	single CTC	1	1				0	0
TB04	043-T14	single CTC	1	2				0	0
TB04	043-T15	single CTC	1	2				0	0
TB04	043-T01	single CTC	1	3	4	1	1	1	1					1	1		0.23	0
TB04	043-T02	single CTC	1	3	4	1	1	1	1	1	1.16	51	1	1	1		0.64	0
TB04	043-T16	single CTC	1	2	3	1	1	1	0	-1	2			1	1		1	1
TB05	046-T01	single CTC	1	3				0	0
TB06	048-T01	single CTC	1	4				0	0
TB06	048-T02	single CTC	1	4				0	0
TB06	048-T03	single CTC	1	1				0	0
TB06	048-T04	single CTC	1	1				0	0
TB06	048-T05	single CTC	1	1				0	0
TB06	048-T06	single CTC	1	1				0	0
TB07	049-T01	single CTC	1	4				0	0
TB07	049-T02	single CTC	1	1				0	0
TB07	049-T03	single CTC	1	1				0	0
TB07	049-T04	single CTC	1	1				0	0
TB07	049-T05	single CTC	1	2	3	1	0	1	1					10	1	E545K	0.75	0
TB08	050-T01	single CTC	1	2				0	0
TB09	073-T01	single CTC	1	3			0	0	0
TB09	073-T03	single CTC	1	4			0	0	0
TB09	073-T07	single CTC	1	4			0	0	0
TB09	073-T08	single CTC	1	3			0	0	0
TB09	073-T05	single CTC	1	4	3	1	1	0	1					1	0		0.43	0
TB09	073-T06	single CTC	1	4	3	1	1	1	0					1	1		0.73	0
TB09	073-T02	single CTC	1	4	2	1	0	1	0					1	1		0.8	0
TB09	073-T04	single CTC	1	4	2	1	0	0	1					1	1		0.82	0
TB10	078-T01	single CTC	1	1			0	0	0
TB10	078-T02	single CTC	1	1			0	0	0
TB10	078-T03	single CTC	1	1			0	0	0
TB10	078-T05	single CTC	1	3			0	0	0
TB10	078-T06	single CTC	1	1			0	0	0
TB10	078-T07	single CTC	1	1	3	1	1	0	1	1	2.03	23	-1	1	1		-1
TB10	078-T08	single CTC	1	1			0	0	0
TB10	078-T09	single CTC	1	2			0	0	0
TB10	078-T04	single CTC	1	2	4	1	1	1	1	1	1.43	14	-1	1	1		0.51	0
TB11	079-T01	single CTC	1	1			0	0	0
TB11	079-T02	single CTC	1	1			0	0	0
TB11	079-T03	single CTC	1	1			0	0	0
TB11	079-T04	single CTC	1	1			0	0	0
TB11	079-T05	single CTC	1	2			0	0	0
TB11	079-T06	single CTC	1	3			0	0	0
TB11	079-T07	single CTC	1	1			0	0	0
IB02	IB02AEX147AR7	single WBC	1		3		1	1	0					0	0
IB02	IB02AEX147AR8	single WBC	1		1	1	0	0	0					0	0
IB02	IB02AEX147AR9	single WBC	1		0	0	0	0	0
IB02	IB02AEX147BR9	single WBC	1		1	1	0	0	0					1	1		-1
IB02	IB02AEX147BR10	single WBC	1		2	1	1	0	0					1	1		0	0
IB02	IB02AEX147BR11	single WBC	1		2	1	1	0	0					1	1		0.79	0
IB03	IB03AEX173BR5	single WBC	1		0	0	0	0	0
IB03	IB03AEX173BR4	single WBC	1		4		1	1	1					1	1		0.61	0
IB04	IB04AEX192R13	single WBC	1		1	1	0	0	0					0	1		-1
IB04	IB04AEX192R14	single WBC	1		0	0	0	0	0
IB04	IB04AEX192R15	single WBC	1		0	0	0	0	0					0	0
IB04	IB04AEX192R16	single WBC	1		1	1	0	0	0
IB06	IB06AEX204BR16	single WBC	1		0	0	0	0	0					1	1		-1
IB06	IB06AEX900R6	single WBC	1		4		1	1	1
IB06	IB06AEX900R7	single WBC	1		2	1	0	1	0
IB06	IB06AEX900R8	single WBC	1		3		1	0	1
IB06	IB06AEX203AR6	single WBC	1		4		1	1	1					1	1		0.38	0
IB06	IB06AEX203AR9	single WBC	1		3		1	1	0					1	1		0.49	0
IB06	IB06AEX203AR10	single WBC	1		4		1	1	1					1	1		0.49	0
IB06	IB06AEX1169R6	single WBC	1		4		1	1	1					1	1		0.51	0
IB06	IB06AEX203AR8	single WBC	1		3		1	1	0					1	1		0.67	0
IB06	IB06AEX203AR7	single WBC	1		3		1	0	1					1	1		0.75	0
IB06	IB06AEX1169R5	single WBC	1		4		1	1	1					1	1		0.82	0
IB06	IB06AEX1169R4	single WBC	1		4		1	1	1					1	1		0.86	0
IB06	IB06AEX204BR15	single WBC	1		3		1	1	0					1	1		0.88	0
IB07	IB07AEX209AR13	single WBC	1		0	0	0	0	0
IB07	IB07AEX209BR15	single WBC	1		4		1	1	1
IB07	IB07AEX209BR11	single WBC	1		2	0	1	0	0					0	1		0	0
IB07	IB07AEX209BR12	single WBC	1		4		1	1	1					1	0		0	0
IB07	IB07AEX987R8	single WBC	1		2	1	0	0	1					1	1		0.45	0
IB07	IB07AEX209BR14	single WBC	1		3		0	1	1					1	1		0.48	0
IB07	IB07AEX987R10	single WBC	1		2	1	0	1	0					1	10	S1015Y	0.62	0
IB07	IB07AEX209BR13	single WBC	1		4		1	1	1					1	1		0.66	0
IB07	IB07AEX987R11	single WBC	1		4		1	1	1					1	1		0.73	0
IB07	IB07AEX987R7	single WBC	1		3		1	0	1					1	1		0.76	0
IB07	IB07AEX987R9	single WBC	1		4		1	1	1					1	1		0.86	0
IB08	IB08AEX273R11	single WBC	1		1	1	0	0	0					0	0
IB08	IB08AEX273R12	single WBC	1		0	0	0	0	0					1	0
IB08	IB08AEX273R13	single WBC	1		0	0	0	0	0
IB09	IB09AEX291R4	single WBC	1		3		0	1	1					1	1		-1
IB09	IB09AEX291R5	single WBC	1		3		1	0	1					1	1		-1
IB09	IB09AEX580R3	single WBC	1		0	0	0	0	0
IB09	IB09AEX580R4	single WBC	1		4		1	1	1					1	1		0.22	0
IB09	IB09AEX291R6	single WBC	1		4		1	1	1					1	1		0.69	0
IB10	IB10AEX593R4	single WBC	1		3		1	0	1
IB10	IB10AEX593R5	single WBC	1		2	1	1	0	0
IB11	IB11AEX530R4	single WBC	1		0	0	0	0	0
IB11	IB11AEX530R5	single WBC	1		0	0	0	0	0
IB11	IB11AEX530R6	single WBC	1		0	0	0	0	0
IB12	IB12AEX545R4	single WBC	1		0	0	0	0	0
IB12	IB12AEX545R5	single WBC	1		0	0	0	0	0
IB12	IB12AEX545R6	single WBC	1		3		1	1	0
IB14	IB14AEX599R16	single WBC	1		3		1	1	0					1	0		-1
IB14	IB14AEX990R11	single WBC	1		4		1	1	1					1	1		-1
IB14	IB14AEX990R9	single WBC	1		2	1	1	0	0					1	1		0.47	0
IB14	IB14AEX578R12	single WBC	1		3		1	0	1					1	10	T1053T	0.57	0
IB14	IB14AEX599R13	single WBC	1		3	1	1	0	1					1	1		0.62	0
IB14	IB14AEX990R10	single WBC	1		4		1	1	1					1	1		0.67	0
IB14	IB14AEX599R14	single WBC	1		3		0	1	1					1	1		0.7	0
IB14	IB14AEX578R13	single WBC	1		4		1	1	1					1	1		0.77	0
IB16	IB16AEX672R11	single WBC	1		1	1	0	0	0					1	0
IB16	IB16AEX672R8	single WBC	1		2	1	0	0	1					1	1		-1
IB16	IB16AEX672R7	single WBC	1		2	1	1	0	0					1	1		0.36	0
IB16	IB16AEX672R9	single WBC	1		2	1	0	1	0					1	1		0.47	0
IB16	IB16AEX672R10	single WBC	1		2	1	0	0	1					1	1		0.77	0
IB17	IB17AEX856R3	single WBC	1		3		1	0	1
IB22	IB22AEX1167R5	single WBC	1		4		1	1	1					1	1		0.62	0
IB22	IB22AEX1167R4	single WBC	1		4		1	1	1					1	1		0.63	0
IB24	IB24AEX1191R13	single WBC	1		3		1	0	1					1	1		-1
IB24	IB24AEX1191R14	single WBC	1		3		1	1	0					0	0
IB24	IB24AEX1191R15	single WBC	1		4		1	1	1					1	1		0.75	0
IB25	IB25AEX1245AR15	single WBC	1		4		1	1	1					0	1		-1
IB25	IB25AEX1245BR17	single WBC	1		0	0	0	0	0
IB25	IB25AEX1245JR11	single WBC	1		4		1	1	1
IB25	IB25AEX1245JR12	single WBC	1		3		1	0	1
IB25	IB25AEX1245JR13	single WBC	1		3		0	1	1
IB25	IB25AEX1245JR14	single WBC	1		4		1	1	1
IB25	IB25AEX1245JR15	single WBC	1		4		1	1	1
IB25	IB25AEX1245AR18	single WBC	1		3		1	1	0					1	0		0.36	0
IB25	IB25AEX1245AR17	single WBC	1		4		1	1	1					1	1		0.53	0
IB25	IB25AEX1245BR16	single WBC	1		3		1	0	1					1	1		0.55	0
IB25	IB25AEX1245DR17	single WBC	1		4		1	1	1					1	1		0.57	0
IB25	IB25AEX1245CR15	single WBC	1		4		1	1	1					1	1		0.58	0
IB25	IB25AEX1245CR16	single WBC	1		4		1	1	1					1	1		0.61	0
IB25	IB25AEX1245DR18	single WBC	1		4		1	1	1					1	1		0.66	0
IB25	IB25AEX1245CR18	single WBC	1		3		1	1	0					1	1		0.69	0
IB25	IB25AEX1245AR16	single WBC	1		4		1	1	1					1	1		0.72	0
IB25	IB25AEX1245CR17	single WBC	1		4		1	1	1					1	1		0.83	0
IB25	IB25AEX1245AR14	single WBC	1		4		1	1	1					0	1		0.83	0
IB26	IB26AEX1262AR15	single WBC	1		3		1	0	1					1	1		0.47	0
IB26	IB26AEX1262AR11	single WBC	1		4		1	1	1					1	0		0.55	0
IB26	IB26AEX1262BR12	single WBC	1		4		1	1	1					0	1		0.59	0
IB26	IB26AEX1262AR12	single WBC	1		3		1	1	0					1	1		0.6	0
IB26	IB26AEX1262BR9	single WBC	1		3		1	0	1					1	1		0.64	0
IB26	IB26AEX1262AR14	single WBC	1		3		1	1	0					1	1		0.69	0
IB26	IB26AEX1262AR10	single WBC	1		3		1	1	0					1	1		0.7	0
IB26	IB26AEX1262BR11	single WBC	1		4		1	1	1					1	1		0.71	0
IB26	IB26AEX1262AR13	single WBC	1		4		1	1	1					1	1		0.76	0
IB26	IB26AEX1262BR14	single WBC	1		2	1	0	0	1					1	1		0.76	0
IB26	IB26AEX1262BR13	single WBC	1		4		1	1	1					1	1		0.83	0
IB26	IB26AEX1262BR10	single WBC	1		3		1	0	1					1	1		0.9	0
MU01	021-N01	single WBC	1		4	1	1	1	1	1		0	0	1	1
MU04	025-N01	single WBC	1		4	1	1	1	1					1	1
MU05	026-N01	single WBC	1		3	1	1	0	1					1	1
MU06	027-N01	single WBC	1		1	1	0	0	0
MU08	031-N01	single WBC	1		4	1	1	1	1
MU09	035-N01	single WBC	1		4	1	1	1	1	1	1.1	0	0	1	1
MU09	035-N02	single WBC	1		4	1	1	1	1	1	1.14	0	0	1	1
MU10	036-N01	single WBC	1					0	0
MU10	036-N02	single WBC	1		4	1	1	1	1					1	0
MU11	042-N01	single WBC	1					0	0
MU11	042-N02	single WBC	1		3	1	1	0	1
MU12	054-N01	single WBC	1					0	0
MU14	059-N01	single WBC	1				0	0	0
MU14	059-N02	single WBC	1		4	1	1	1	1					1	1		0.41	0
MU15	060-N01	single WBC	1		2	1	1	0	0
MU15	060-N02	single WBC	1		3	1	0	1	1
MU16	061-N01	single WBC	1		2	1	1	0	0	1	1.15	0	0	1	1		0.6	0
MU16	061-N02	single WBC	1		3	1	1	1	0					1	1		0.61	0
MU17	063-N01	single WBC	1				0	0	0
MU17	063-N02	single WBC	1		3	1	0	1	1					1	1		0.92	0
MU18	064-N01	single WBC	1				0	0	0
MU18	064-N02	single WBC	1		3	1	1	1	0	1		0	0	1	1		0.81	0
MU19	065-N01	single WBC	1				0	0	0
MU19	066-N01	single WBC	1		4	1	1	1	1
MU20	069-N02	single WBC	1		4	0	1	1	1					0	0		-1
MU20	069-N01	single WBC	1		3	1	0	1	1					1	1		0.48	0
MU21	070-N01	single WBC	1		4	1	1	1	1	1		0	0	1	1		0.48	0
MU21	070-N02	single WBC	1		3	1	1	1	0					1	1		0.81	0
MU22	071-N01	single WBC	1		4	1	1	1	1	1	1.03	0	0	1	1		0.84	0
MU22	071-N02	single WBC	1		4	1	1	1	1					1	1		0.88	0
MU23	075-N01	single WBC	1		4	1	1	1	1					1	1		0.53	0
MU23	075-N02	single WBC	1		3	1	1	0	1					1	1		0.56	0
MU24	076-N01	single WBC	1		2	1	1	0	0
MU24	076-N02	single WBC	1				0	0	0
MU25	080-N01	single WBC	1		4	1	1	1	1
MU25	080-N02	single WBC	1				0	0	0
MU26	081-N01	single WBC	1				0	0	0
MU26	081-N02	single WBC	1		4	1	1	1	1
MU27	082-N01	single WBC	1		3	1	1	1	0					1	1		0.14	0
MU27	082-N02	single WBC	1		4	1	1	1	1					1	1		0.88	0
MU28	086-N01	single WBC	1		3	0	1	1	0					1	1		-1
MU28	086-N02	single WBC	1		4	1	1	1	1					1	1		0.55	0
MU29	087-N02	single WBC	1		4	1	1	1	1					1	1		0.69	0
MU29	087-N01	single WBC	1		3	1	1	1	0					0	1		0.87	0
MU30	090-N02	single WBC	1		4	1	1	1	1					0	1		-1
MU30	089-N02	single WBC	1		4	1	1	1	1					1	1		0.46	0
MU30	089-N01	single WBC	1		4	1	1	1	1					1	1		0.54	0
MU30	090-N01	single WBC	1		3	1	1	1	0					1	1		0.59	0
MU31	091-N02	single WBC	1		3	1	0	1	1					0	1		0.9	0
MU32	094-N01	single WBC	1		4	1	1	1	1
MU33	097-N01	single WBC	1		4	1	1	1	1
MU33	097-N02	single WBC	1				0	0	0
MU33	098-N01	single WBC	1				0	0	0
MU33	098-N02	single WBC	1				0	0	0
MU34	100-N01	single WBC	1		4	1	1	1	1
MU34	100-N02	single WBC	1		3	1	1	0	1
MU34	104-N01	single WBC	1		3	1	1	0	1
MU34	104-N02	single WBC	1				0	0	0
MU34	099-N02	single WBC	1		4	1	1	1	1					1	1		0.15	0
MU34	099-N01	single WBC	1		2	1	0	0	1					1	1		0.79	0
MU35	103-N02	single WBC	1		4	1	1	1	1					0	1		0.11	0
MU35	103-N01	single WBC	1		4	1	1	1	1					1	1		0.36	0
MU35	102-N02	single WBC	1		4	1	1	1	1					1	1		0.7	0
MU35	102-N01	single WBC	1		3	1	1	1	0					0	1		0.83	0
MU36	105-N02	single WBC	1				0	0	0
MU36	105-N01	single WBC	1		3	1	0	1	1					1	1		0.47	0
MU37	106-N02	single WBC	1				0	0	0
MU37	106-N01	single WBC	1		4	1	1	1	1	1	1.12	0	0	1	1		0.37	0
MU38	108-N01	single WBC	1				0	0	0
MU38	108-N02	single WBC	1		4	1	1	1	1	1		0	0	1	1		-1
MU39	109-N02	single WBC	1				0	0	0
MU39	109-N01	single WBC	1		2	1	1	0	0					0	1		0.31	0
TB01	038-N01	single WBC	1		3	1	1	0	1					1	1
TB01	038-N02	single WBC	1		4	1	1	1	1	1	1.12	0	0	1	1
TB02	039-N01	single WBC	1		4	1	1	1	1					1	1
TB02	039-N02	single WBC	1		3	1	1	1	0					1	1
TB03	040-N01	single WBC	1					0	0
TB03	040-N02	single WBC	1					0	0
TB04	043-N01	single WBC	1					0	0
TB05	046-N01	single WBC	1		3	1	1	1	0
TB05	046-N02	single WBC	1		2	1	0	1	0
TB07	049-N01	single WBC	1					0	0
TB08	050-N01	single WBC	1		2	1	0	1	0
TB09	073-N02	single WBC	1				0	0	0
TB09	073-N01	single WBC	1		4	1	1	1	1					1	1		0.16	0
TB10	078-N02	single WBC	1		4	1	1	1	1					1	1		0.75	0
TB10	078-N01	single WBC	1		4	1	1	1	1					0	1		0.87	0
TB11	079-N01	single WBC	1		4	1	1	1	1
IB01	IB01AEX125AR1	CTC pool	4		2		0	1	0					1	1
IB01	IB01AEX125AR2	CTC pool	3		2		1	0	0					1	1
IB01	IB01AEX125BR1	CTC pool	8		4		1	1	1					1	1
IB02	IB02AEX147AR1	CTC pool	5				0	0	0
IB02	IB02AEX147AR2	CTC pool	5				0	0	0
IB02	IB02AEX147BR7	CTC pool	5		2		1	0	0					1	1
IB04	IB04AEX192R1	CTC pool	6		2		0	1	0					1	1
IB06	IB06AEX204BR7	CTC pool	3				0	0	0
IB06	IB06AEX900R4	CTC pool	2				0	0	0
IB06	IB06AEX900R5	CTC pool	2				0	0	0					0	0
IB07	IB07AEX209AR11	CTC pool	3		4		1	1	1					1	1
IB07	IB07AEX209BR10	CTC pool	5				0	0	0					0	1
IB07	IB07AEX209BR9	CTC pool	2		4		1	1	1					1	1
IB07	IB07AEX987R6	CTC pool	13				0	0	0
IB14	IB14AEX578R10	CTC pool	4				0	0	0
IB14	IB14AEX578R11	CTC pool	4		3		0	1	1					1	1
IB14	IB14AEX599R12	CTC pool	5		3		0	1	1					1	1
IB14	IB14AEX990R8	CTC pool	14		3		0	1	1					1	1
IB17	IB17AEX856R2	CTC pool	3				0	0	0
IB22	IB22AEX1167R3	CTC pool	2				0	0	0
IB24	IB24AEX1191R12	CTC pool	6		4		1	1	1					1	1
IB25	IB25AEX1245AR12	CTC pool	10		4		1	1	1					1	1
IB25	IB25AEX1245BR14	CTC pool	10		4		1	1	1					1	1
IB25	IB25AEX1245CR14	CTC pool	10		4		1	1	1					1	1
IB25	IB25AEX1245DR14	CTC pool	10		4		1	1	1					1	1
IB25	IB25AEX1245DR15	CTC pool	10		3		1	0	1					1	1
IB25	IB25AEX1245HR0	CTC pool	8		3		1	1	0
IB26	IB26AEX1262AR9	CTC pool	10		4		1	1	1					10	1	H1047R
MU12	054-P1	CTC pool	20		1	1	0	0	0					0	1
MU18	064-P1	CTC pool	14		2	1	0	1	0					10	1	E545K
MU20	069-P1	CTC pool	4		4	1	1	1	1					10	1	E545K
MU20	069-T07	CTC pool	4				0	0	0
MU22	071-P1	CTC pool	10		4	1	1	1	1					1	10	H1047R
MU27	082-P1	CTC pool	5		4	1	1	1	1					1	10	M1043V
MU28	086-P1	CTC pool	5		4	1	1	1	1					1	1
MU31	091-T01/02	CTC pool	2	1			0	0	0
MU34	100-P1	CTC pool	5				0	0	0
MU38	108-P1	CTC pool	5		3	1	1	1	0					10	1	E542K
MU39	109-P1	CTC pool	5		2	0	0	1	0					0	0
IB02	IB02AEX147BR8	WBC pool	5				1	1	0					1	1
IB03	IB03AEX173AR4	WBC pool	5				1	1	1					1	1
IB06	IB06AEX203AR11	WBC pool	4				1	1	1					1	1
IB06	IB06AEX204BR14	WBC pool	5				1	1	1					1	1
IB06	IB06AEX900R9	WBC pool	5				1	1	1
IB07	IB07AEX209AR12	WBC pool	5				1	1	1					1	1
IB07	IB07AEX987R12	WBC pool	7				1	1	1					1	1
IB08	IB08AEX273R14	WBC pool	10				0	0	0					1	0
IB09	IB09AEX291R7	WBC pool	3				1	1	0					1	1
IB09	IB09AEX580R5	WBC pool	6				1	1	1					1	1
IB10	IB10AEX593R2	WBC pool	5				1	0	1
IB10	IB10AEX593R3	WBC pool	5				1	0	1
IB11	IB11AEX530R7	WBC pool	4				1	1	1
IB14	IB14AEX578R14	WBC pool	5				1	1	1					1	1
IB14	IB14AEX599R15	WBC pool	5				1	1	0					1	1
IB14	IB14AEX990R12	WBC pool	5				1	1	1					1	1
IB16	IB16AEX672R12	WBC pool	7				1	1	0					1	0
IB17	IB17AEX856R4	WBC pool	5				1	1	1
IB22	IB22AEX1167R6	WBC pool	2				0	0	0
IB24	IB24AEX1191R16	WBC pool	6				1	1	1					1	1
IB25	IB25AEX1245AR13	WBC pool	10				1	1	1					1	1
IB25	IB25AEX1245BR15	WBC pool	10				1	1	1					1	1
IB25	IB25AEX1245DR16	WBC pool	10				1	1	1					1	1
IB25	IB25AEX1245JR10	WBC pool	10				1	1	0
IB26	IB26AEX1262AR16	WBC pool	10				1	1	1					1	1
IB26	IB26AEX1262BR15	WBC pool	10				1	1	1					1	1
MU01	021-P	WBC pool	12			1	1	1	1					1	1
MU04	025-P	WBC pool	29			1	1	1	1					1	1
MU05	026-P	WBC pool	23			1	1	1	1					1	1
MU06	027-P	WBC pool	5			0	0	0	1
MU07	028-P	WBC pool	2			1	1	1	1
MU08	031-P	WBC pool	31			1	1	1	1
MU09	035-P	WBC pool	46			1	1	1	1					1	1
MU11	042-P	WBC pool	13			1	1	1	1
MU12	054-P2	WBC pool	28			1	0	0	1					1	1
MU14	059-P	WBC pool	10			1	1	1	1					1	1
MU15	060-P	WBC pool	12			1	1	1	1
MU16	061-P	WBC pool	15			1	1	1	1					1	1
MU17	063-P	WBC pool	10			1	1	1	1					1	1
MU18	064-P2	WBC pool	15			1	1	1	1					1	1
MU19	065-P	WBC pool	13			1	1	1	1					1	1
MU19	066-P	WBC pool	13			1	1	1	1
MU20	069-P2	WBC pool	20			1	1	1	1					1	1
MU21	070-P	WBC pool	5			1	1	1	1					1	1
MU22	071-P2	WBC pool	10			1	1	1	1					1	1
MU23	075-P	WBC pool	5			1	1	1	1					1	1
MU24	076-P	WBC pool	5			1	1	1	1
MU25	080-P	WBC pool	5			1	1	1	1
MU26	081-P	WBC pool	5			1	1	1	1
MU27	082-P2	WBC pool	10			1	1	1	1					1	1
MU28	086-P2	WBC pool	5			1	1	1	1					1	1
MU29	087-P	WBC pool	5			0	0	0	1					0	1
MU30	089-P	WBC pool	10			1	1	1	1					1	1
MU30	090-P	WBC pool	5			1	1	1	1					1	1
MU31	091-P	WBC pool	10			1	1	1	1					1	1
MU32	094-P	WBC pool	5			1	1	1	1
MU33	097-P	WBC pool	3			1	1	1	1
MU33	098-P	WBC pool	3				0	0	0
MU34	099-P	WBC pool	5			1	1	1	1					1	1
MU34	100-P2	WBC pool	5			1	1	1	1
MU34	104-P	WBC pool	5			1	1	1	1
MU35	102-P	WBC pool	5			1	1	1	1					1	1
MU35	103-P	WBC pool	5			1	1	1	1					1	1
MU36	105-P	WBC pool	5			1	1	1	1					1	1
MU37	106-P	WBC pool	5			1	1	1	1					1	1
MU38	108-P2	WBC pool	10			1	1	1	1					1	1
MU39	109-P2	WBC pool	5			1	1	1	1					1	1
TB02	039-P	WBC pool	25			1	1	1	1					1	1
TB03	040-P	WBC pool	32			1	1	1	1					1	1
TB04	043-P	WBC pool	73			1	1	1	1					1	1
TB05	046-P	WBC pool	19			1	1	1	1
TB06	048-P	WBC pool	5			1	1	1	1
TB07	049-P	WBC pool	29			1	1	1	1					1	1
TB08	050-P	WBC pool	23			1	1	1	1
TB09	073-P	WBC pool	10			1	1	1	1					1	1
TB10	078-P	WBC pool	10			1	1	1	1					1	1
TB11	079-P	WBC pool	4			1	1	0	1
